# Supplementary material for: Hyperoside as a UV Photoprotective or Photostimulating Compound—Evaluation of the Effect of UV Radiation with Selected UV-Absorbing Organic Compounds on Skin Cells
Source: Int J Mol Sci. 2023 Jun 8;24(12):9910. doi: 10.3390/ijms24129910 (PMC10298051; doi:10.3390/ijms24129910)
Supplement: Supplementary file 1 [file ijms-24-09910-s001.zip]

Archive with 1 entries (1 files):
- ijms-2416531-supplementary.pdf
